# Supplementary material for: Antimicrobial Activity of Amino-Modified Cellulose Nanofibrils Decorated with Silver Nanoparticles
Source: J Funct Biomater. 2024 Oct 13;15(10):304. doi: 10.3390/jfb15100304 (PMC11508708; doi:10.3390/jfb15100304)
Supplement: Supplementary file 1 [file jfb-15-00304-s001.zip]

Archive with 1 entries (1 files):
- jfb-3240048-supplementary file.pdf
